# Supplementary material for: Genome-Wide Identification of the TCP Gene Family in Broussonetia papyrifera and Functional Analysis of BpTCP8, 14 and 19 in Shoot Branching
Source: Plants (Basel). 2020 Oct 1;9(10):1301. doi: 10.3390/plants9101301 (PMC7650637; doi:10.3390/plants9101301)
Supplement: Supplementary file 1 [file plants-09-01301-s001.zip]

Archive with 2 entries (2 files):
- Supplementary Materials.docx
- Table S2.xlsx
