# Supplementary material for: Genome-Wide Identification of the TCP Gene Family in Broussonetia papyrifera and Functional Analysis of BpTCP8, 14 and 19 in Shoot Branching
Source: Plants (Basel). 2020 Oct 1;9(10):1301. doi: 10.3390/plants9101301 (PMC7650637; doi:10.3390/plants9101301)
Supplement: Supplementary file 1 [file plants-09-01301-s001.zip › Table S2.xlsx]

## Sheet: Sheet1
Table S2 FPKM value expressed in different tissues
Gene ID	young leaf-1	young leaf-2	young leaf-3	developing leaf-1	developing leaf-2	developing leaf-3	mature leaf-1	mature leaf-2	mature leaf-3	shoot apex-1	shoot apex-2	shoot apex-3	immature stem-1	immature stem-2	immature stem-3	phloem of proximal stem-1	phloem of proximal stem-2	phloem of proximal stem-3	phloem of mature stem-1	phloem of mature stem-2	phloem of mature stem-3	phloem of root-1	phloem of root-2	root tip-1	root tip-2	root tip-3
Bp07g0899	0	0	0.145883	0	0	0.066757	0	0	0	2.8705	2.77636	2.96891	0.033556	0.1525	0.200594	0.141568	0.062107	0.383342	0.534019	0.701944	0.549025	0	0.151352	0	0.071364	0
Bp10g0666	18.0133	5.59838	15.9084	14.9955	12.5494	22.4331	24.9098	21.1707	21.1805	16.0237	11.7412	15.3469	2.42989	4.55164	4.14309	0.914747	1.10582	1.43244	0.582479	1.23376	1.07691	2.07701	2.55167	0.128846	0.202534	0.149416
Bp10g1127	1.5703	0.84302	1.09248	0.530238	0.394509	2.82986	0.314936	0.067951	0.036871	9.01359	4.87201	5.10582	4.82651	10.4251	10.9354	1.64865	3.84699	1.30164	4.20019	2.88476	2.09421	0	0	0.071992	0	0.058085
Bp04g1763	3.69571	2.21734	4.01375	1.44999	1.59323	1.52216	0.958012	1.11288	0.889822	4.10532	3.80992	4.34784	0.883399	1.58096	1.19109	0.915109	1.17806	1.15578	1.63621	2.95353	1.47023	3.29484	3.61721	1.45345	2.03982	0.889596
Bp12g0868	38.7215	5.16427	36.7448	12.6404	12.1193	20.9949	10.9062	10.6899	11.7051	28.1407	13.0768	28.9071	2.71195	16.4577	22.4203	1.91179	2.85404	3.17366	8.68749	6.61144	5.11557	5.87068	7.25322	1.31534	1.36901	3.59402
Bp08g1806	45.8525	32.0672	48.6748	48.1011	43.8835	53.0822	37.8308	32.7488	36.1861	30.6946	20.3952	30.5042	4.0953	7.74832	7.29696	3.80091	3.72119	3.43438	8.53237	6.04975	6.10011	16.2227	23.2037	6.5362	6.7798	6.82686
Bp10g1801	14.6315	7.35287	21.7847	14.6484	13.8013	0.390999	0.260513	29.6287	31.1701	0.31411	19.9749	26.3746	16.3124	34.1377	25.4364	14.9336	16.8695	17.8185	0.240855	16.7263	0.365504	0.484935	32.1504	44.2787	41.1531	36.7189
Bp07g0091	11.0552	5.54506	17.5965	8.04314	6.76464	8.28847	11.2647	11.905	14.8508	12.011	13.8814	17.7555	20.0943	23.4401	18.4537	29.7102	28.6774	25.4055	36.5787	43.1874	48.9038	68.2392	65.4183	86.3851	57.0686	75.9474
Bp13g0172	62.2301	36.0766	66.1513	54.738	55.2202	72.077	44.3702	50.6087	47.9922	57.7845	37.4285	39.1875	26.4544	51.9717	73.9513	28.9886	26.3468	28.7785	35.4467	31.2715	40.6959	31.5306	42.5936	36.8236	38.0942	44.2834
Bp01g1872	0	0	0	0	6.84556	0	0	3.17448	2.65676	0	3.01476	0	3.41684	5.71031	3.09742	0	0	0	9.81956	11.3964	0	4.72646	6.32937	1.88008	4.13937	2.85981
Bp09g2064	20.0673	9.10807	24.0274	13.467	9.29967	15.8227	13.0562	8.8432	10.6948	27.6187	20.9608	28.7576	17.6839	27.4289	24.3123	19.4687	24.4931	19.723	37.2367	30.3694	32.8696	56.5819	61.1086	43.3959	37.4521	45.9378
Bp07g0581	22.8842	5.00697	23.9948	5.09546	5.04759	10.4341	10.3257	12.4669	9.26859	12.6152	8.8474	15.2415	7.57768	15.9878	18.6539	4.75431	4.54745	5.26009	16.1595	10.5498	10.6422	35.3151	39.5206	20.6542	24.0866	36.1002
Bp03g0503	16.9981	11.1209	6.01176	0.669273	1.666	9.77354	0.603149	4.31422	3.18731	4.55342	0.659596	1.88008	1.14389	1.77168	2.77665	1.9908	0.693614	1.56122	2.457	4.6675	5.33089	1.20252	1.44505	0.269293	0.798321	0.352013
Bp09g1510	0	0	0	0	0	0	0	0	0	0	0	0	0	0	0	0	0	0	0.108443	0.180696	0	0	0	0	0	0
Bp01g1625	38.4137	14.5558	32.3005	58.6019	39.6412	60.9858	50.1281	40.8735	41.9673	18.3766	12.2015	24.3451	0.958723	3.63612	2.32711	0.585321	0.662783	0.538035	0.486154	1.20444	0	2.74036	4.68666	0.695494	0	0.525191
Bp10g1216	8.38896	7.34775	7.15958	12.7332	8.3916	10.2306	7.44084	6.8316	5.99243	7.48535	6.01491	7.6565	0.409247	0.365798	0.177441	0.848164	0.436392	0.386973	0.09176	0.171244	0.089192	0	0.099045	0	0	0
Bp08g1476	3.83091	1.16754	2.8353	1.36369	1.54319	3.07836	0.418892	0.766267	0.418122	2.12172	1.89109	2.66188	0.898009	2.84725	1.91589	0.560774	0.094732	0.728765	1.94839	2.21016	1.78048	4.40911	0.813783	1.67159	1.6764	1.79145
Bp06g0134	10.4729	4.8138	9.66648	15.4374	9.51798	8.37997	11.3468	11.8191	9.28744	5.19029	5.46573	7.44808	9.12653	9.92863	9.28092	9.14541	26.0463	11.338	6.03756	10.0105	5.32508	5.75916	11.2209	4.92456	4.61028	2.90776
Bp12g1015	0.971031	0.417133	0.782244	0.648213	2.55222	0.343444	0.747672	0.847316	1.66214	1.00448	0.677454	0.42779	0	0	0	0	0	0.069517	0.31884	0.249199	0.148336	0	0	0	0	0
Bp12g1157	0	1.17044	2.04366	0	0	0.658456	0	0	0	5.35371	4.73704	6.72465	0	5.01953	5.51012	1.49916	1.38233	2.56319	4.77651	3.35159	1.41406	0	0.10285	0	0	0
